# Supplementary material for: CDKN2A Homozygous Deletion Is a Stronger Predictor of Outcome than IDH1/2-Mutation in CNS WHO Grade 4 Gliomas
Source: Biomedicines. 2024 Oct 4;12(10):2256. doi: 10.3390/biomedicines12102256 (PMC11505494; doi:10.3390/biomedicines12102256)
Supplement: Supplementary file 1 [file biomedicines-12-02256-s001.zip]

Archive with 3 entries (3 files):
- Supplementary Figures S1-S5.pdf
- Supplementary Table S1. ONCOacu Panel gene names 20240720.pdf
- Supplementary Tables S2-S5 (20240927).pdf
